# Supplementary material for: Enhancing the Usability of Patient Monitoring Devices in Intensive Care Units: Usability Engineering Processes for Early Warning System (EWS) Evaluation and Design
Source: J Clin Med. 2025 May 6;14(9):3218. doi: 10.3390/jcm14093218 (PMC12072364; doi:10.3390/jcm14093218)
Supplement: Supplementary file 1 [file jcm-14-03218-s001.zip]

Archive with 1 entries (1 files):
- jcm-3576786-supplementary.pdf
